# Supplementary material for: Efficacy of Penile Low-Intensity Shockwave Therapy and Determinants of Treatment Response in Taiwanese Patients with Erectile Dysfunction
Source: Biomedicines. 2021 Nov 12;9(11):1670. doi: 10.3390/biomedicines9111670 (PMC8615607; doi:10.3390/biomedicines9111670)
Supplement: Supplementary file 1 [file biomedicines-09-01670-s001.zip]

Archive with 2 entries (2 files):
- ED_LiSWT_Suppl. Table S1.pdf
- ED_LiSWT_Suppl. Table S2.pdf
